# Supplementary material for: Exploring the Impact of Robotic Hand Rehabilitation on Functional Recovery in Parkinson’s Disease: A Randomized Controlled Trial
Source: Brain Sci. 2025 Jun 15;15(6):644. doi: 10.3390/brainsci15060644 (PMC12190367; doi:10.3390/brainsci15060644)
Supplement: Supplementary file 1 [file brainsci-15-00644-s001.zip]

Archive with 1 entries (1 files):
- brainsci-3673789-supplementary.pdf
